# Supplementary material for: A New Real-Time Simple Method to Measure the Endogenous Nitrate Reductase Activity (Nar) in Paracoccus denitrificans and Other Denitrifying Bacteria
Source: Int J Mol Sci. 2024 Sep 10;25(18):9770. doi: 10.3390/ijms25189770 (PMC11431489; doi:10.3390/ijms25189770)
Supplement: Supplementary file 1 [file ijms-25-09770-s001.zip]

Archive with 1 entries (1 files):
- ijms-3141931-supplementary.pdf
